# Supplementary material for: Laparoscopic sacrohysteropexy versus vaginal hysterectomy and apical suspension: 7-year follow-up of a randomized controlled trial
Source: Int Urogynecol J. 2021 Aug 23;33(7):1957–65. doi: 10.1007/s00192-021-04932-6 (PMC9270299; doi:10.1007/s00192-021-04932-6)
Supplement: Supplementary file 2 — (EML 7 kb) [file 192_2021_4932_MOESM2_ESM.eml]

From: "AMENDMENTS, Hra (HEALTH RESEARCH AUTHORITY)" <hra.amendments@nhs.net>
To: "simon.jackson@orh.nhs.uk" <simon.jackson@orh.nhs.uk>
Subject: IRAS Project ID 11721. HRA Approval for the Amendment
Thread-Topic: IRAS Project ID 11721. HRA Approval for the Amendment
Thread-Index: AdSnSCTzz9jWaYTYRUuI09zVpykFNw==
X-MS-Exchange-MessageSentRepresentingType: 1
Date: Tue, 8 Jan 2019 11:49:00 +0000
Content-Language: en-GB
X-MS-Has-Attach:
X-MS-TNEF-Correlator:
x-sender: hra.amendments@nhs.net
Content-Type: multipart/alternative;
	boundary="_000_7775696672687477736771726578697773807774718077787965746_"
MIME-Version: 1.0

--_000_7775696672687477736771726578697773807774718077787965746_
Content-Type: text/plain; charset="utf-8"
Content-Transfer-Encoding: base64

RGVhciBNciBKYWNrc29uLA0KSVJBUyBQcm9qZWN0IElEOg0KICAgICAgICAxMTcyMQ0KDQpTaG9y
dCBTdHVkeSBUaXRsZToNCiAgICAgICAgTGFwYXJvc2NvcGljIGh5c3Rlcm9wZXh5IHZzLiB2YWdp
bmFsIGh5c3RlcmVjdG9teSBmb3IgcHJvbGFwc2UuIFYwMDENCg0KQW1lbmRtZW50IE5vLi9TcG9u
c29yIFJlZjoNCiAgICAgICAgMQ0KDQpBbWVuZG1lbnQgRGF0ZToNCiAgICAgICAgMTggRGVjZW1i
ZXIgMjAxOA0KDQpBbWVuZG1lbnQgVHlwZToNCiAgICAgICAgU3Vic3RhbnRpYWwgTm9uLUNUSU1Q
DQoNCg0KSSBhbSBwbGVhc2VkIHRvIGNvbmZpcm0gSFJBIGFuZCBIQ1JXIEFwcHJvdmFsIGZvciB0
aGUgYWJvdmUgcmVmZXJlbmNlZCBhbWVuZG1lbnQuDQoNCllvdSBzaG91bGQgaW1wbGVtZW50IHRo
aXMgYW1lbmRtZW50IGF0IE5IUyBvcmdhbmlzYXRpb25zIGluIEVuZ2xhbmQgYW5kIFdhbGVzLCBp
biBsaW5lIHdpdGggdGhlIGNvbmRpdGlvbnMgb3V0bGluZWQgaW4geW91ciBjYXRlZ29yaXNhdGlv
biBlbWFpbC4NCg0KVXNlciBGZWVkYmFjaw0KDQpUaGUgSGVhbHRoIFJlc2VhcmNoIEF1dGhvcml0
eSBpcyBjb250aW51YWxseSBzdHJpdmluZyB0byBwcm92aWRlIGEgaGlnaCBxdWFsaXR5IHNlcnZp
Y2UgdG8gYWxsIGFwcGxpY2FudHMgYW5kIHNwb25zb3JzLiBZb3UgYXJlIGludml0ZWQgdG8gZ2l2
ZSB5b3VyIHZpZXcgb2YgdGhlIHNlcnZpY2UgeW91IGhhdmUgcmVjZWl2ZWQgYW5kIHRoZSBhcHBs
aWNhdGlvbiBwcm9jZWR1cmUuIElmIHlvdSB3aXNoIHRvIG1ha2UgeW91ciB2aWV3cyBrbm93biBw
bGVhc2UgdXNlIHRoZSBmZWVkYmFjayBmb3JtIGF2YWlsYWJsZSBvbiB0aGUgSFJBIHdlYnNpdGU6
IGh0dHA6Ly93d3cuaHJhLm5ocy51ay9hYm91dC10aGUtaHJhL2dvdmVybmFuY2UvcXVhbGl0eS1h
c3N1cmFuY2UvLg0KDQoNClBsZWFzZSBjb250YWN0IGhyYS5hbWVuZG1lbnRzQG5ocy5uZXQgZm9y
IGFueSBxdWVyaWVzIHJlbGF0aW5nIHRvIHRoZSBhc3Nlc3NtZW50IG9mIHRoaXMgYW1lbmRtZW50
Lg0KDQpLaW5kIHJlZ2FyZHMNCg0KSGF5bGV5IEtldmlsbA0KDQpIZWFsdGggUmVzZWFyY2ggQXV0
aG9yaXR5DQpHcm91bmQgRmxvb3IgfCBTa2lwdG9uIEhvdXNlIHwgODAgTG9uZG9uIFJvYWQgfCBM
b25kb24gfCBTRTEgNkxIDQpFLmhyYS5hbWVuZG1lbnRzQG5ocy5uZXQ8bWFpbHRvOmhyYS5hbWVu
ZG1lbnRzQG5ocy5uZXQ+DQpXLiB3d3cuaHJhLm5ocy51azxodHRwczovL3d3dy5ocmEubmhzLnVr
Lz4NCg0KDQpTaWduIHVwIHRvIHJlY2VpdmUgb3VyIG5ld3NsZXR0ZXIgSFJBIExhdGVzdC48aHR0
cDovL25ocy51czgubGlzdC1tYW5hZ2UyLmNvbS9zdWJzY3JpYmU/dT0wNGFmNGRkZTMzMGJlY2Fm
MzhlOGViMzU1JmlkPTFhNzFlZDlhMWU+DQoNCg==

--_000_7775696672687477736771726578697773807774718077787965746_
Content-Type: text/html; charset="utf-8"
Content-Transfer-Encoding: base64

PGh0bWw+DQo8aGVhZD4NCjxtZXRhIGh0dHAtZXF1aXY9IkNvbnRlbnQtVHlwZSIgY29udGVudD0i
dGV4dC9odG1sOyBjaGFyc2V0PXV0Zi04Ij4NCjx0aXRsZT5TRTU2IChBcHByb3ZhbCkg4oCTIFRl
bXBsYXRlIGVtYWlsIHRvIGNvbmZpcm0gSFJBIEFwcHJvdmFsIGZvciBhbiBhbWVuZG1lbnQ8L3Rp
dGxlPg0KPC9oZWFkPg0KPGJvZHkgc3R5bGU9ImxpbmUtaGVpZ2h0OiAyMHB4OyBmb250LWZhbWls
eTogQXJpYWw7IGZvbnQtc2l6ZTogMTFwdDsiIGNvbnRlbnRlZGl0YWJsZT0idHJ1ZSIgbGFuZz0i
RU4tR0IiIGxpbms9ImJsdWUiIHZsaW5rPSJwdXJwbGUiPg0KRGVhciBNciBKYWNrc29uLA0KPHRh
YmxlIHN0eWxlPSJ3aWR0aDogMTVjbTsgaGVpZ2h0OiAxMDVweDsgYm9yZGVyLWNvbGxhcHNlOiBj
b2xsYXBzZTsiIGRhdGEtbWNlLXN0eWxlPSJoZWlnaHQ6IDEwNXB4OyB3aWR0aDogMTVDTTsgYm9y
ZGVyLWNvbGxhcHNlOiBjb2xsYXBzZTsiIGJvcmRlcj0iMSI+DQo8dGJvZHk+DQo8dHIgc3R5bGU9
ImhlaWdodDogMjFweDsiPg0KPHRkIHN0eWxlPSJ3aWR0aDogNTAlOyBoZWlnaHQ6IDIxcHg7IiBk
YXRhLW1jZS1zZWxlY3RlZD0iMSIgZGF0YS1tY2UtbGFzdC1zZWxlY3RlZD0iMSI+DQo8c3Ryb25n
PklSQVMgUHJvamVjdCBJRDo8L3N0cm9uZz48YnI+DQo8L3RkPg0KPHRkIHN0eWxlPSJ3aWR0aDog
NTAlOyBoZWlnaHQ6IDIxcHg7Ij4xMTcyMTxicj4NCjwvdGQ+DQo8L3RyPg0KPHRyIHN0eWxlPSJo
ZWlnaHQ6IDIxcHg7Ij4NCjx0ZCBzdHlsZT0id2lkdGg6IDUwJTsgaGVpZ2h0OiAyMXB4OyIgZGF0
YS1tY2Utc2VsZWN0ZWQ9IjEiIGRhdGEtbWNlLWxhc3Qtc2VsZWN0ZWQ9IjEiPg0KPHN0cm9uZz5T
aG9ydCBTdHVkeSBUaXRsZTo8L3N0cm9uZz48YnI+DQo8L3RkPg0KPHRkIHN0eWxlPSJ3aWR0aDog
NTAlOyBoZWlnaHQ6IDIxcHg7Ij5MYXBhcm9zY29waWMgaHlzdGVyb3BleHkgdnMuIHZhZ2luYWwg
aHlzdGVyZWN0b215IGZvciBwcm9sYXBzZS4gVjAwMTxicj4NCjwvdGQ+DQo8L3RyPg0KPHRyIHN0
eWxlPSJoZWlnaHQ6IDIxcHg7Ij4NCjx0ZCBzdHlsZT0id2lkdGg6IDUwJTsgaGVpZ2h0OiAyMXB4
OyIgZGF0YS1tY2Utc2VsZWN0ZWQ9IjEiIGRhdGEtbWNlLWxhc3Qtc2VsZWN0ZWQ9IjEiPg0KPHN0
cm9uZz5BbWVuZG1lbnQgTm8uL1Nwb25zb3IgUmVmOjwvc3Ryb25nPjxicj4NCjwvdGQ+DQo8dGQg
c3R5bGU9IndpZHRoOiA1MCU7IGhlaWdodDogMjFweDsiPjE8YnI+DQo8L3RkPg0KPC90cj4NCjx0
ciBzdHlsZT0iaGVpZ2h0OiAyMXB4OyI+DQo8dGQgc3R5bGU9IndpZHRoOiA1MCU7IGhlaWdodDog
MjFweDsiIGRhdGEtbWNlLXNlbGVjdGVkPSIxIiBkYXRhLW1jZS1sYXN0LXNlbGVjdGVkPSIxIj4N
CjxzdHJvbmc+QW1lbmRtZW50IERhdGU6PC9zdHJvbmc+PGJyPg0KPC90ZD4NCjx0ZCBzdHlsZT0i
d2lkdGg6IDUwJTsgaGVpZ2h0OiAyMXB4OyI+MTggRGVjZW1iZXIgMjAxODxicj4NCjwvdGQ+DQo8
L3RyPg0KPHRyIHN0eWxlPSJoZWlnaHQ6IDIxcHg7Ij4NCjx0ZCBzdHlsZT0id2lkdGg6IDUwJTsg
aGVpZ2h0OiAyMXB4OyIgZGF0YS1tY2Utc2VsZWN0ZWQ9IjEiIGRhdGEtbWNlLWZpcnN0LXNlbGVj
dGVkPSIxIj4NCjxzdHJvbmc+QW1lbmRtZW50IFR5cGU6PC9zdHJvbmc+PGJyPg0KPC90ZD4NCjx0
ZCBzdHlsZT0id2lkdGg6IDUwJTsgaGVpZ2h0OiAyMXB4OyI+U3Vic3RhbnRpYWwgTm9uLUNUSU1Q
PGJyIGRhdGEtbWNlLWJvZ3VzPSIxIj4NCjwvdGQ+DQo8L3RyPg0KPC90Ym9keT4NCjwvdGFibGU+
DQo8cD5JIGFtIHBsZWFzZWQgdG8gY29uZmlybSA8c3Ryb25nPkhSQSBhbmQgSENSVyBBcHByb3Zh
bDwvc3Ryb25nPiBmb3IgdGhlIGFib3ZlJm5ic3A7cmVmZXJlbmNlZCBhbWVuZG1lbnQuICZuYnNw
OyZuYnNwOyZuYnNwOw0KPC9wPg0KPHA+PC9wPg0KPHA+WW91IHNob3VsZCBpbXBsZW1lbnQgdGhp
cyBhbWVuZG1lbnQgYXQgTkhTIG9yZ2FuaXNhdGlvbnMgaW4gRW5nbGFuZCBhbmQgV2FsZXMsIGlu
IGxpbmUgd2l0aCB0aGUgY29uZGl0aW9ucyBvdXRsaW5lZCBpbiB5b3VyIGNhdGVnb3Jpc2F0aW9u
IGVtYWlsLg0KPC9wPg0KPHA+PHN0cm9uZz5Vc2VyIEZlZWRiYWNrPC9zdHJvbmc+PC9wPg0KPHA+
VGhlIEhlYWx0aCBSZXNlYXJjaCBBdXRob3JpdHkgaXMgY29udGludWFsbHkgc3RyaXZpbmcgdG8g
cHJvdmlkZSBhIGhpZ2ggcXVhbGl0eSBzZXJ2aWNlIHRvIGFsbCBhcHBsaWNhbnRzIGFuZCBzcG9u
c29ycy4gWW91IGFyZSBpbnZpdGVkIHRvIGdpdmUgeW91ciB2aWV3IG9mIHRoZSBzZXJ2aWNlIHlv
dSBoYXZlIHJlY2VpdmVkIGFuZCB0aGUgYXBwbGljYXRpb24gcHJvY2VkdXJlLiBJZiB5b3Ugd2lz
aCB0byBtYWtlIHlvdXIgdmlld3Mga25vd24NCiBwbGVhc2UgdXNlIHRoZSBmZWVkYmFjayBmb3Jt
IGF2YWlsYWJsZSBvbiB0aGUgSFJBIHdlYnNpdGU6IDxhIGhyZWY9Imh0dHA6Ly93d3cuaHJhLm5o
cy51ay9hYm91dC10aGUtaHJhL2dvdmVybmFuY2UvcXVhbGl0eS1hc3N1cmFuY2UvIiBkYXRhLW1j
ZS1ocmVmPSJodHRwOi8vd3d3LmhyYS5uaHMudWsvYWJvdXQtdGhlLWhyYS9nb3Zlcm5hbmNlL3F1
YWxpdHktYXNzdXJhbmNlLyI+DQpodHRwOi8vd3d3LmhyYS5uaHMudWsvYWJvdXQtdGhlLWhyYS9n
b3Zlcm5hbmNlL3F1YWxpdHktYXNzdXJhbmNlLzwvYT4uPGJyPg0KPC9wPg0KPHA+PC9wPg0KPHA+
UGxlYXNlIGNvbnRhY3QgPGEgaHJlZj0iaHJhLmFtZW5kbWVudHNAbmhzLm5ldCIgdGFyZ2V0PSJf
YmxhbmsiPmhyYS5hbWVuZG1lbnRzQG5ocy5uZXQ8L2E+IGZvciBhbnkgcXVlcmllcyByZWxhdGlu
ZyB0byB0aGUgYXNzZXNzbWVudCBvZiB0aGlzIGFtZW5kbWVudC4NCjwvcD4NCjxwPjwvcD4NCjxw
PktpbmQgcmVnYXJkcyA8L3A+DQo8cD48L3A+DQo8dGFibGUgc3R5bGU9ImZvbnQtZmFtaWx5OiBB
cmlhbDsgZm9udC1zaXplOiAxMnB0Ij4NCjx0Ym9keT4NCjx0cj4NCjx0ZD48c3Ryb25nIHN0eWxl
PSJjb2xvcjogcmdiKDAsIDk0LCAxOTQpIj5IYXlsZXkgS2V2aWxsPC9zdHJvbmc+IDwvdGQ+DQo8
L3RyPg0KPHRyPg0KPHRkPjxzdHJvbmcgc3R5bGU9ImNvbG9yOiByZ2IoMCwgOTQsIDE5NCkiPjwv
c3Ryb25nPjwvdGQ+DQo8L3RyPg0KPHRyPg0KPHRkPjxzdHJvbmcgc3R5bGU9ImNvbG9yOiByZ2Io
MCwgODQsIDEzNSkiPkhlYWx0aCBSZXNlYXJjaCBBdXRob3JpdHk8L3N0cm9uZz4gPC90ZD4NCjwv
dHI+DQo8dHI+DQo8dGQ+PHNwYW4+R3JvdW5kIEZsb29yIHwgU2tpcHRvbiBIb3VzZSB8IDgwIExv
bmRvbiBSb2FkIHwgTG9uZG9uIHwgU0UxIDZMSDwvc3Bhbj4NCjwvdGQ+DQo8L3RyPg0KPHRyPg0K
PHRkPjxzcGFuPjxzdHJvbmcgc3R5bGU9ImNvbG9yOiByZ2IoMCwgOTQsIDE5NCkiPkUuPC9zdHJv
bmc+PGEgaHJlZj0ibWFpbHRvOmhyYS5hbWVuZG1lbnRzQG5ocy5uZXQiPmhyYS5hbWVuZG1lbnRz
QG5ocy5uZXQ8L2E+PGE+PC9hPjwvc3Bhbj48YT4NCjwvYT48L3RkPg0KPC90cj4NCjx0cj4NCjx0
ZD48c3Bhbj48c3Ryb25nIHN0eWxlPSJjb2xvcjogcmdiKDAsIDk0LCAxOTQpIj5XLjwvc3Ryb25n
PiA8YSBocmVmPSJodHRwczovL3d3dy5ocmEubmhzLnVrLyI+DQp3d3cuaHJhLm5ocy51azwvYT48
L3NwYW4+IDxicj4NCjwvdGQ+DQo8L3RyPg0KPHRyPg0KPHRkPjxicj4NCjxzcGFuPlNpZ24gdXAg
dG8gcmVjZWl2ZSBvdXIgbmV3c2xldHRlciA8YSBocmVmPSJodHRwOi8vbmhzLnVzOC5saXN0LW1h
bmFnZTIuY29tL3N1YnNjcmliZT91PTA0YWY0ZGRlMzMwYmVjYWYzOGU4ZWIzNTUmYW1wO2lkPTFh
NzFlZDlhMWUiPg0KSFJBIExhdGVzdC48L2E+PC9zcGFuPiA8L3RkPg0KPC90cj4NCjwvdGJvZHk+
DQo8L3RhYmxlPg0KPHA+PC9wPg0KPC9ib2R5Pg0KPC9odG1sPg0K

--_000_7775696672687477736771726578697773807774718077787965746_--
